# Supplementary material for: Morpho-Molecular Characterization Reveals a New Genus, Three Novel Species and Two New Host Records in Xylariomycetidae
Source: J Fungi (Basel). 2024 Feb 29;10(3):189. doi: 10.3390/jof10030189 (PMC10970796; doi:10.3390/jof10030189)
Supplement: Supplementary file 1 [file jof-10-00189-s001.zip]

Archive with 1 entries (1 files):
- jof-2782588-supplementary.xlsx
