# Supplementary material for: Morpho-Molecular Characterization Reveals a New Genus, Three Novel Species and Two New Host Records in Xylariomycetidae
Source: J Fungi (Basel). 2024 Feb 29;10(3):189. doi: 10.3390/jof10030189 (PMC10970796; doi:10.3390/jof10030189)
Supplement: Supplementary file 1 [file jof-10-00189-s001.zip › jof-2782588-supplementary.xlsx]

## Sheet: Amphisphaeria
Newly generated sequences are indicated with * and the ex-type strains are in bold.
Taxon	Strain Number		GenBank Accession Number
		ITS	LSU	rpb2	tub2
Amphisphaeria acericola	MFLUCC 14-0842	MF614128	MF614131	N/A	N/A
Amphisphaeria acericola	MFLU 16-2479	MK640423	MK640424	N/A	N/A
Amphisphaeria camelliae	HKAS 107021	MT756621	MT756615	MT789850	MT774368
Amphisphaeria camelliae	MFLUCC 20-0122	MT756622	MT756616	MT789851	MT774369
Amphisphaeria chiangmaiensis	CMUB 40017	OR507139	OR507152	OR504416	N/A
Amphisphaeria chiangmaiensis	MFLU 23-0411	OR507140	OR507153	N/A	N/A
Amphisphaeria curvaticonidia	HKAS 102288	MT756624	MT756618	MT789853	N/A
Amphisphaeria curvaticonidia	MFLUCC 18-0620	MT756623	MT756617	MT789852	N/A
Amphisphaeria flava	MFLUCC 18-0361	MH971224	MH971234	N/A	MK033638
Amphisphaeria fuckelii	CBS 140409	KT949902	KT949902	MH554918	MH554677
Amphisphaeria fuckelii	WU 33555	KT949903	KT949903	N/A	N/A
Amphisphaeria hydei	CMUB 40016	OR507141	OR507154	OR504417	OR519975
Amphisphaeria hydei	MFLU 23-0412	OR507142	OR507155	OR504418	OR519976
Amphisphaeria karsti	GZAAS 20-0147	OR224991	OR209622	N/A	N/A
Amphisphaeria karsti	GZAAS 20-0148	OR224992	OR209623	N/A	N/A
Amphisphaeria mangrovei	NFCCI 4247	MG844283	MG844275	N/A	N/A
Amphisphaeria micheliae	HKAS 107012	MT756625	MT756619	MT789854	MT774370
Amphisphaeria micheliae	MFLUCC 20-0121	MT756626	MT756620	MT789855	MT774371
Amphisphaeria micheliae*	UESTCC 23.0125	OR253118	OR253277	OR263566	OR266108
Amphisphaeria micheliae*	UESTCC 23.0124	OR253121	OR253280	N/A	OR266109
Amphisphaeria micheliae*	UESTCC 23.0123	OR253097	OR253249	OR262126	OR266107
Amphisphaeria neoaquatica	MFLUCC 14-0045	MK828607	MK835805	N/A	N/A
Amphisphaeria oleae*	CGMCC 3.24959	OR253156	OR253313	OR253756	OR266102
Amphisphaeria oleae*	UESTCC 23.0120	OR253157	OR253314	OR253757	OR266103
Amphisphaeria orixae	GZCC 22-2031	OQ064541	OQ064543	N/A	N/A
Amphisphaeria orixae	GZCC 22-2032	OQ064542	OQ064544	N/A	N/A
Amphisphaeria parvispora	MFLU 18-0767	MW240644	MW240574	MW658631	MW775601
Amphisphaeria qujingensis	KUMCC 19-0187	MN477033	MN556316	N/A	N/A
Amphisphaeria qujingensis	KUMCC 19-0186	MN707568	MN707566	N/A	N/A
Amphisphaeria sambuci	CBS 131707	KT949904	KT949904	MH554911	MH704632
Amphisphaeria sambuci	WU 33557	KT949905	KT949905	N/A	N/A
Amphisphaeria sambuci	WU 33558	KT949906	KT949906	N/A	N/A
Amphisphaeria sorbi	MFLUCC 13-0721	KR092797	KP744475	N/A	N/A
Amphisphaeria thailandica	MFLU 18-0794	MH971225	MH971235	MK033640	MK033639
Amphisphaeria umbrina	AFTOL-ID 1229	FJ176809	FJ176863	N/A	N/A
Amphisphaeria uniseptata	CBS 114967	N/A	MH554197	MH554878	MH554638
Amphisphaeria verniciae*	CGMCC 3.24960	OR253154	OR253269	OR251139	OR266100
Amphisphaeria verniciae *	UESTCC 23.0122	OR253155	OR253270	OR251140	OR266103
Amphisphaeria yunnanensis	KUMCC 19-0188	MN477177	MN556306	N/A	N/A
Amphisphaeria yunnanensis	KUMCC 19-0189	MN550997	MN550992	N/A	N/A
Anungitea eucalyptorum	CBS 137967	KJ869118	KJ869176	N/A	N/A
Bartalinia pini	CBS 143891	MH554125	MH554330	MH555033	MH554797
Bartalinia pondoensis	CBS 125525	MH863602	MH875078	MH554904	MH554663

## Sheet: Xylariomycetidae
Newly generated sequences are indicated with * and the ex-type strains are in bold.
Taxon	Strain Number	GenBank Accession Number
		ITS	LSU	rpb2	tub2	tef1
Achaetomium macrosporum	CBS 532.94	KX976574	KX976699	KX976797	KX976915	N/A
Alloanthostomella rubicola	MFLUCC 16-0479	KX533455	KX533456	N/A	N/A	N/A
Amphibambusa bambusicola	MFLU 14-0825	KP744433	KP744474	N/A	N/A	N/A
Amphirosellinia fushanensis	HAST 91111209	GU339496	N/A	GQ848339	GQ495950	N/A
Amphirosellinia nigrospora	HAST 91092308	GU322457	N/A	GQ848340	GQ495951	N/A
Annulohypoxylon stygium	MUCL 54601	KY610409	KY610475	KY624292	KX271263	N/A
Annulohypoxylon truncatum	CBS 140778	KY610419	KY610419	KY624277	KX376352	N/A
Anthostomella formosa	MFLUCC 14-0170	MW240652	KP340544	KP340531	MW820917	MW759540
Anthostomella helicofissa	MFLUCC 14-0173	KP297406	KP297406	KP340534	KP406617	N/A
Anthostomella lamiacearum	MFLU 18-0101	MW240669	MW240599	MW658648	N/A	N/A
Anthostomella lamiacearum	HKAS 102325	MW240670	MW240600	MW658649	N/A	N/A
Anthostomella obesa	MFLUCC 14-0171	KP297405	KP340546	KP340533	N/A	N/A
Anthostomella thailandica	MFLUCC 15-0017	KX533447	KX533448	KX599538	KX600496	N/A
Anthostomelloides krabiensis	MFLUCC 15-0678	KX305927	KX305928	KX305929	N/A	N/A
Apiospora camelliae-sinensis	CGMCC 38333	KY494704	KY494780	N/A	KY705173	KY705103
Apiospora dichotomanthis	CGMCC 38332	KY494697	KY494773	N/A	KY705167	KY705096
Apiospora yunnana	MFLUCC 15-0002	KU940147	KU863135	KU940177	N/A	N/A
Arecophila bambusae	HKUCC 4794	N/A	AF452038	N/A	N/A	N/A
Arecophila miscanthi	FU31025	MK503821	MK503827	N/A	N/A	N/A
Astrocystis concavispora	MFLUCC 14-0174	KP297404	KP340545	KP340532	KP406615	N/A
Barrmaelia macrospora	CBS 142768	KC774566	KC774566	MF488995	MF489014	MF489005
Barrmaelia moravica	CBS 142769	MF488987	MF488987	MF488996	MF489015	MF489006
Barrmaelia oxyacanthae	CBS 142770	MF488988	MF488988	MF488997	MF489016	MF489007
Barrmaelia rappazii	CBS 142771	MF488989	MF488989	MF488998	MF489017	MF489008
Barrmaelia rhamnicola	CBS 142772	MF488990	MF488990	MF488999	MF489018	MF489009
Barrmaelia rhamnicola	BR1	MF488991	MF488991	MF489000	MF489019	MF489010
Beltrania rhombica	CBS 123.58	MH857718	MH869260	MH554899	MH704631	MH704606
Bicellulospora elaeidis*	CGMCC 3.24962	OR253161	OR253319	N/A	OR266104	OR263576
Bicellulospora elaeidis*	UESTCC 23.0127	OR253162	OR253320	N/A	OR266105	OR263577
Bicellulospora elaeidis*	UESTCC 23.0128	OR253163	OR253321	N/A	OR266106	OR263578
Biscogniauxia arima	WSP 122	EF026150	N/A	GQ304736	AY951672	N/A
Biscogniauxia atropunctata	Y.M.J. 128	JX507799	N/A	JX507778	AY951673	N/A
Biscogniauxia marginata	MFLUCC 12-0740	KJ958407	KJ958408	KJ958409	KJ958406	N/A
Biscogniauxia nummularia	MUCL 51395	KY610382	KY610427	KY624236	KX271241	N/A
Biscogniauxia repanda	ATCC 62606	KY610383	KY610428	KY624237	KX271242	N/A
Brunneiperidium gracilentum	MFLUCC 14-0011	KP297400	KP340542	KP340528	KP406611	N/A
Cainia anthoxanthis	MFLUCC 15-0539	KR092787	KR092777	N/A	N/A	N/A
Cainia graminis	CBS 136.62	KR092793	AF431949	N/A	N/A	N/A
Camillea obularia	ATCC 28093	KY610384	KY610429	KY624238	KX271243	N/A
Camillea tinctor	Y.M.J. 363	JX507806	N/A	JX507790	JX507795	N/A
Castanediella acaciae	CBS 139896	KR476728	KR476763	N/A	N/A	N/A
Castanediella brevis	KUMCC 18-0132	MH806361	MH806358	N/A	N/A	N/A
Castellaniomyces rosae	MFLUCC 15-0536	MF614127	MF614130	N/A	N/A	N/A
Chaetomium elatum	CBS 374.66	KC109758	KC109758	KF001820	KC109776	KF001730
Clypeophysalospora latitans	CBS 141463	KX820250	KX820261	N/A	N/A	N/A
Collodiscula bambusae	GZUH 0102	KP054279	KP054280	KP276675	KP276674	N/A
Collodiscula fangjingshanensis	GZUH 0109	KR002590	KR002591	KR002592	KR002589	N/A
Collodiscula japonica	CBS 124266	JF440974	JF440974	KY624273	KY624316	N/A
Coniocessia anandra	CBS 125766	MH863747	MH875215	N/A	N/A	N/A
Daldinia andina	CBS 114736	AM749918	KY610430	KY624239	KC977259	N/A
Daldinia bambusicola	CBS 122872	KY610385	KY610431	KY624241	AY951688	N/A
Daldinia dennisii	CBS 114741	JX658477	KY610435	KY624244	KC977262	N/A
Dematophora buxi	J.D.R. 99	GU300070	N/A	GQ844780	GQ470228	N/A
Dematophora necatrix	CBS 349.36	AY909001	KF719204	KY624275	KY624310	N/A
Diatrype disciformis	CBS 197.49	N/A	DQ470964	DQ470915	N/A	N/A
Endocalyx cinctus	NBRC 31306	MZ313191	MZ313152	N/A	N/A	N/A
Endocalyx cinctus	JCM 7946	LC228648	LC228704	N/A	N/A	N/A
Endocalyx grossus	JCM 5164	MZ313160	MZ313138	N/A	N/A	N/A
Endocalyx indumentum	JCM 5171	MZ313153	MZ313161	N/A	N/A	N/A
Endocalyx melanoxanthus	CBS 147393	MW718204	MW718204	N/A	N/A	N/A
Endocalyx melanoxanthus	CBS 147394	MW718203	MW718203	N/A	N/A	N/A
Endocalyx melanoxanthus	MFLUCC 15-0723A	MT929162	MT929313	N/A	N/A	N/A
Endocalyx melanoxanthus	MFLUCC 15-0723B	MT929163	MT929314	N/A	N/A	N/A
Endocalyx ptychospermatis	ZHKUCC 21-0008	MZ493352	NG088303	N/A	N/A	N/A
Endocalyx ptychospermatis*	UESTCC 23.0129	OR253164	OR253322	N/A	N/A	N/A
Endocalyx ptychospermatis*	UESTCC 23.0130	OR253165	OR253323	N/A	N/A	N/A
Entoleuca mammata	J.D.R. 100	GU300072	N/A	GQ844782	GQ470230	N/A
Entonaema liquescens	ATCC 46302	KY610389	KY610443	KY624253	KX271248	N/A
Entosordaria perfidiosa	BW3	MF488992	MF488992	MF489002	MF489020	MF489011
Entosordaria perfidiosa	CBS 142773	MF488993	MF488993	MF489003	MF489021	MF489012
Entosordaria quercina	CBS 142774	MF488994	MF488994	MF489004	MF489022	MF489013
Eutypa cerasi	GMBC0049	MW797105	MW797049	MW814895	MW814877	N/A
Graphostroma platystomum	CBS 270.87	JX658535	DQ836906	KY624296	HG934108	N/A
Gyrothrix eucalypti	CPC 36066	MN562109	MN567617	N/A	N/A	MN556832
Gyrothrix podosperma	MFLUCC 16-0243	KX505957	KX505958	KX789496	KX789495	N/A
Hypocreodendron sanguineum	J.D.R. 169	GU322433	N/A	GQ844819	GQ487710	N/A
Hypoxylon discolor	HAST 131023	JQ087405	N/A	JQ087411	JQ087414	N/A
Hypoxylon griseobrunneum	CBS 331.73	KY610402	KY610483	KY624300	KC977303	N/A
Hypoxylon lateripigmentum	MUCL 53304	KC968933	KY610486	KY624304	KC977290	N/A
Hypoxylon petriniae	CBS 114746	KY610405	KY610491	KY624279	KX271274	N/A
Hypoxylon pulicicidum	CBS 122622	JX183075	KY610492	KY624280	JX183072	N/A
Induratia apiospora	ATCC 60639	OP862879	OP862881	OP879469	OP879468	N/A
Jackrogersella multiformis	CBS 119016	KC477234	KY610473	KY624290		N/A
Longiappendispora chromolaenae	MFLUCC 17-1485	MT214370	MT214464	N/A	N/A	N/A
Lopadostoma dryophilum	CBS 133213	KC774570	KC774570	KC774526	MF489023	N/A
Lopadostoma turgidum	CBS 133207	KC774618	KC774618	KC774563	MF489024	N/A
Microdochium phragmitis	CBS 285.71	KP859013	KP858949	KP859122	KP859077	N/A
Microdochium seminicola	CBS 139951	KP859038	MH878672	KP859147	KP859101	N/A
Monographella lycopodina	CBS 122885	KP859016	KP858952	KP859125	KP859080	N/A
Nemania abortiva	BISH 467	GU292816	N/A	GQ844768	GQ470219	N/A
Nemania beaumontii	HAST 405	GU292819	N/A	GQ844772	GQ470222	N/A
Nemania bipapillata	HAST 90080610	GU292818	N/A	GQ844771	GQ470221	N/A
Nemania maritima	HAST 89120401	N/A	N/A	GQ844775	GQ470225	N/A
Nemania maritima	J.F. 03075	KY610414	KY610414	N/A	N/A	N/A
Nemania primolutea	HAST 91102001	EF026121	N/A	GQ844767	EF025607	N/A
Nemania sphaeriostoma	J.D.R. 261	GU292821	N/A	GQ844774	GQ470224	N/A
Neoanthostomella fici	MFLU 19 2765	MW114390	MW114445	MW177711	N/A	N/A
Obolarina dryophila	MUCL 49882	GQ428316	GQ428316	KY624284	GQ428322	N/A
Parahypoxylon papillatum	ATCC 58729	KC968919	KY610454	KY624223	KC977258	N/A
Paraphysalospora eucalypti	CBS 143177	MG386038	MG386091	N/A	N/A	N/A
Penzigia compuncta	CBS 359.61	KT281903	KY610462	KY624230	KX271255	N/A
Pirozynskiomyces sinensis	UAMH 11913	KY994106	KY994107	N/A	N/A	N/A
Podosordaria mexicana	WSP 176	GU324762	N/A	GQ853039	GQ844840	N/A
Podosordaria muli	WSP 167	GU324761	N/A	GQ853038	GQ844839	N/A
Poronia punctata	CBS 656.78	KT281904	KY610496	KY624278	KX271281	N/A
Pseudoanthostomella conorum	CBS 119333	EU552099	EU552099	N/A	N/A	N/A
Pseudoanthostomella delitescens	MFLUCC 16-0477	KX533451	KX533452	KX789491	KX789490	N/A
Pseudoanthostomella pini-nigrae	MFLU 15-3608	MW240655	MW240585	MW658640	MW820919	MW759542
Pseudoanthostomella pini-nigrae	MFLUCC 16-0478	KX533453	KX533454	KX789492	N/A	N/A
Pseudoanthostomella senecionicola	MFLUCC 15-0013	MW240674	MW240604	MW658653	MW820913	MW759554
Pyrenopolyporus laminosus	MUCL 53305	KC968934	KY610485	KY624303	KC977292	N/A
Pyriformiascoma trilobatum	MFLUCC 14-0012	KP297402	KP340543	KP340530	KP406613	N/A
Rosellinia aquila	MUCL 51703	KY610392	KY610460	KY624285	KX271253	N/A
Rosellinia corticium	MUCL 51693	KY610393	KY610461	KY624229	KX271254	N/A
Seiridium cupressi	CBS 224.55	LT853083	MH868999	LT853131	LT853230	LT853180
Seiridium marginatum	CBS 140403	KT949914	MH878679	LT853149	LT853249	LT853199
Sordaria fimicola	CBS 723.96	MH862606	MH874231	DQ368647	N/A	N/A
Sphaeria pileiformis	WSP 88113001	GU324760	N/A	GQ853037	GQ502720	N/A
Sphaeria spathulata	MUCL 49884	KY610408	KY610464	KY624288	KX271280	N/A
Stilbohypoxylon elaeicola	Y.M.J. 173	EF026148	N/A	GQ844826	EF025616	N/A
Stilbohypoxylon quisquiliarum	Y.M.J. 172	EF026119	N/A	GQ853020	EF025605	N/A
Subsessila turbinata	MFLUCC 15-0831	KX762288	KX762289	N/A	N/A	KX762291
Ustulina deusta	CBS 163.93	KC477237	KY610458	KY624227	KX271251	N/A
Vamsapriya bambusicola	MFLUCC 11-0477	KM462835	KM462836	KM462834	KM462833	KU940209
Vamsapriya breviconidiophora	MFLUCC 14-0436	MF621584	MF621588	N/A	N/A	N/A
Xylaria acuminatilongissima	HAST 95060506	EU178738	N/A	GQ853028	GQ502711	N/A
Xylaria adscendens	J.D.R. 865	GU322432	N/A	GQ844818	GQ487709	N/A
Xylaria arbuscula	CBS 126415	KY610394	KY610463	KY624287	KX271257	N/A
Xylaria bambusicola	WSP 205	EF026123	N/A	GQ844802	AY951762	N/A
Xylaria brunneovinosa	HAST 720	EU179862	N/A	GQ853023	GQ502706	N/A
Xylaria curta	HAST 494	GU322444	N/A	GQ844831	GQ495937	N/A
Xylaria multiplex	HAST 580	GU300098	N/A	GQ844814	GQ487705	N/A
Xylaria subtrachelina	CBS 122620	KY610407	KY610495	KY624231	KX271279	N/A
Zygosporium minus	HKAS 99625	MF621586	MF621590	N/A	N/A	N/A
Zygosporium oscheoides	MFLUCC 14-0402	MF621585	MF621589	N/A	N/A	N/A
